# Supplementary material for: Bioactivity Assessment of Functionalized TiO2 Powder with Dihydroquercetin
Source: Int J Mol Sci. 2025 Feb 10;26(4):1475. doi: 10.3390/ijms26041475 (PMC11855565; doi:10.3390/ijms26041475)
Supplement: Supplementary file 1 [file ijms-26-01475-s001.zip]

Archive with 1 entries (1 files):
- ijms-3458068-supplementary.pdf
